# Supplementary material for: Nicotinamide riboside supplementation is not associated with altered methylation homeostasis in Parkinson’s disease
Source: iScience. 2023 Feb 27;26(3):106278. doi: 10.1016/j.isci.2023.106278 (PMC10014306; doi:10.1016/j.isci.2023.106278)
Supplement: Data S1. Raw cell type fraction and metabolite data, related to Figures 3A, 3B, 6, and 7 [file mmc2.xlsx]

## Sheet: Figure 3A
Figure 3A: Comparing DNA methylation and RNAseq based cell type estimates. Raw data for the boxplot.
Fraction	Celltype	Method
0.191884208	CD8T	DNA methylation
0.200605292	CD8T	DNA methylation
0.19647075	CD8T	DNA methylation
0.238736061	CD8T	DNA methylation
0.118304597	CD8T	DNA methylation
0.081053037	CD8T	DNA methylation
0.194018792	CD8T	DNA methylation
0.132445621	CD8T	DNA methylation
0.195092071	CD8T	DNA methylation
0.056950055	CD8T	DNA methylation
0.160948963	CD8T	DNA methylation
0.236819073	CD8T	DNA methylation
0.281364145	CD8T	DNA methylation
0.270822297	CD8T	DNA methylation
0.302137144	CD8T	DNA methylation
0.225180339	CD8T	DNA methylation
0.210095672	CD8T	DNA methylation
0.186843846	CD8T	DNA methylation
0.209302714	CD8T	DNA methylation
0.23285479	CD8T	DNA methylation
0.185878273	CD8T	DNA methylation
0.171373831	CD8T	DNA methylation
0.09979539	CD8T	DNA methylation
0.11894117	CD8T	DNA methylation
0.073849958	CD8T	DNA methylation
0.136564447	CD8T	DNA methylation
0.146198501	CD8T	DNA methylation
0.170269456	CD8T	DNA methylation
0.201070942	CD8T	DNA methylation
0.166927636	CD8T	DNA methylation
0.157867398	CD8T	DNA methylation
0.149938262	CD8T	DNA methylation
0.042769541	CD8T	DNA methylation
0.039190738	CD8T	DNA methylation
0.056948522	CD8T	DNA methylation
0.061511992	CD8T	DNA methylation
0.068487176	CD8T	DNA methylation
0.1027729	CD8T	DNA methylation
0.168306939	CD8T	DNA methylation
0.138766659	CD8T	DNA methylation
0.254550362	CD8T	DNA methylation
0.221703725	CD8T	DNA methylation
0.014548348	CD8T	DNA methylation
0.03116994	CD8T	DNA methylation
0.030012214	CD8T	DNA methylation
0.038639672	CD8T	DNA methylation
1.36E-19	CD8T	DNA methylation
0	CD8T	DNA methylation
0.044673368	CD8T	DNA methylation
0	CD8T	DNA methylation
0.054099184	CD8T	DNA methylation
0.049541487	CD8T	DNA methylation
0	CD8T	DNA methylation
0	CD8T	DNA methylation
0.134360724	CD8T	DNA methylation
0.073305161	CD8T	DNA methylation
0.19914264	CD8T	DNA methylation
0.219256364	CD8T	DNA methylation
0.240348951	CD8T	RNAseq
0.295614198	CD8T	RNAseq
0.148510411	CD8T	RNAseq
0.145344135	CD8T	RNAseq
0.023631858	CD8T	RNAseq
0.15411555	CD8T	RNAseq
0.016432651	CD8T	RNAseq
0.035963543	CD8T	RNAseq
0.12704529	CD8T	RNAseq
0.017200883	CD8T	RNAseq
0.134545455	CD8T	RNAseq
0.152564923	CD8T	RNAseq
0.266790396	CD8T	RNAseq
0.259244062	CD8T	RNAseq
0.121707052	CD8T	RNAseq
0.120660742	CD8T	RNAseq
0.24225917	CD8T	RNAseq
0.237373751	CD8T	RNAseq
0.067511322	CD8T	RNAseq
0.19102371	CD8T	RNAseq
0.29393293	CD8T	RNAseq
0.19338465	CD8T	RNAseq
0.098617412	CD8T	RNAseq
0.096926441	CD8T	RNAseq
0.039680353	CD8T	RNAseq
0.123090511	CD8T	RNAseq
0.184020959	CD8T	RNAseq
0.154182538	CD8T	RNAseq
0.107500007	CD8T	RNAseq
0.151255832	CD8T	RNAseq
0.153262457	CD8T	RNAseq
0.186447474	CD8T	RNAseq
0.015621604	CD8T	RNAseq
0.015015584	CD8T	RNAseq
0.019873264	CD8T	RNAseq
0.0390186	CD8T	RNAseq
0.040244565	CD8T	RNAseq
0.079632332	CD8T	RNAseq
0.16873932	CD8T	RNAseq
0.158894735	CD8T	RNAseq
0.101342376	CD8T	RNAseq
0.132843709	CD8T	RNAseq
0.136435326	CD8T	RNAseq
0.059749108	CD8T	RNAseq
0.07822674	CD8T	RNAseq
0.071482048	CD8T	RNAseq
0.045797335	CD8T	RNAseq
-0.045948405	CD8T	RNAseq
0.032389944	CD8T	RNAseq
-0.019623354	CD8T	RNAseq
0.025940711	CD8T	RNAseq
-0.015908135	CD8T	RNAseq
-0.009627182	CD8T	RNAseq
-0.00657334	CD8T	RNAseq
0.059971328	CD8T	RNAseq
0.025511909	CD8T	RNAseq
0.275879096	CD8T	RNAseq
0.203510213	CD8T	RNAseq
0.209480527	CD4T	DNA methylation
0.213413687	CD4T	DNA methylation
0.290345008	CD4T	DNA methylation
0.291051602	CD4T	DNA methylation
0.347971977	CD4T	DNA methylation
0.503089687	CD4T	DNA methylation
0.256713132	CD4T	DNA methylation
0.210383826	CD4T	DNA methylation
0.316799219	CD4T	DNA methylation
0.384331627	CD4T	DNA methylation
0.39722988	CD4T	DNA methylation
0.37928077	CD4T	DNA methylation
0.198543746	CD4T	DNA methylation
0.10685436	CD4T	DNA methylation
0.18663655	CD4T	DNA methylation
0.253115421	CD4T	DNA methylation
0.308353782	CD4T	DNA methylation
0.312741625	CD4T	DNA methylation
0.27732427	CD4T	DNA methylation
0.270394584	CD4T	DNA methylation
0.326091324	CD4T	DNA methylation
0.294935955	CD4T	DNA methylation
0.348318863	CD4T	DNA methylation
0.331511581	CD4T	DNA methylation
0.236277301	CD4T	DNA methylation
0.429500361	CD4T	DNA methylation
0.518943401	CD4T	DNA methylation
0.516556478	CD4T	DNA methylation
0.305171646	CD4T	DNA methylation
0.316880857	CD4T	DNA methylation
0.326133598	CD4T	DNA methylation
0.334864117	CD4T	DNA methylation
0.391109777	CD4T	DNA methylation
0.421441635	CD4T	DNA methylation
0.485742111	CD4T	DNA methylation
0.490577933	CD4T	DNA methylation
0.508659634	CD4T	DNA methylation
0.480105858	CD4T	DNA methylation
0.372731682	CD4T	DNA methylation
0.400184746	CD4T	DNA methylation
0.200443122	CD4T	DNA methylation
0.265218015	CD4T	DNA methylation
0.245677959	CD4T	DNA methylation
0.322345552	CD4T	DNA methylation
0.376092107	CD4T	DNA methylation
0.386903512	CD4T	DNA methylation
0.350288475	CD4T	DNA methylation
0.459222582	CD4T	DNA methylation
0.385939072	CD4T	DNA methylation
0.476530245	CD4T	DNA methylation
0.391759912	CD4T	DNA methylation
0.301139653	CD4T	DNA methylation
0.530652059	CD4T	DNA methylation
0.564135698	CD4T	DNA methylation
0.39350943	CD4T	DNA methylation
0.442314399	CD4T	DNA methylation
0.275128646	CD4T	DNA methylation
0.311147302	CD4T	DNA methylation
0.157636272	CD4T	RNAseq
0.193299412	CD4T	RNAseq
0.324928818	CD4T	RNAseq
0.27647617	CD4T	RNAseq
0.297225432	CD4T	RNAseq
0.387116539	CD4T	RNAseq
0.299362975	CD4T	RNAseq
0.259174468	CD4T	RNAseq
0.383648852	CD4T	RNAseq
0.222128639	CD4T	RNAseq
0.232121212	CD4T	RNAseq
0.318944779	CD4T	RNAseq
0.278679968	CD4T	RNAseq
0.263507069	CD4T	RNAseq
0.26970021	CD4T	RNAseq
0.307991656	CD4T	RNAseq
0.246955186	CD4T	RNAseq
0.198037529	CD4T	RNAseq
0.205436036	CD4T	RNAseq
0.211477374	CD4T	RNAseq
0.24301096	CD4T	RNAseq
0.275267738	CD4T	RNAseq
0.296130031	CD4T	RNAseq
0.301242971	CD4T	RNAseq
0.178837145	CD4T	RNAseq
0.335516815	CD4T	RNAseq
0.367592539	CD4T	RNAseq
0.385382809	CD4T	RNAseq
0.337818771	CD4T	RNAseq
0.2401016	CD4T	RNAseq
0.231770369	CD4T	RNAseq
0.252033452	CD4T	RNAseq
0.244033214	CD4T	RNAseq
0.312790654	CD4T	RNAseq
0.343631374	CD4T	RNAseq
0.304729769	CD4T	RNAseq
0.257483385	CD4T	RNAseq
0.317170416	CD4T	RNAseq
0.346615721	CD4T	RNAseq
0.326084139	CD4T	RNAseq
0.329225772	CD4T	RNAseq
0.325150793	CD4T	RNAseq
0.189732591	CD4T	RNAseq
0.190602358	CD4T	RNAseq
0.239967851	CD4T	RNAseq
0.278311253	CD4T	RNAseq
0.197441756	CD4T	RNAseq
0.3331179	CD4T	RNAseq
0.286120938	CD4T	RNAseq
0.355060066	CD4T	RNAseq
0.212425601	CD4T	RNAseq
0.187912242	CD4T	RNAseq
0.229299654	CD4T	RNAseq
0.282433457	CD4T	RNAseq
0.273181435	CD4T	RNAseq
0.293386949	CD4T	RNAseq
0.22715739	CD4T	RNAseq
0.274986727	CD4T	RNAseq
0.353466755	NK	DNA methylation
0.23398625	NK	DNA methylation
0.205906893	NK	DNA methylation
0.221423792	NK	DNA methylation
0.13267962	NK	DNA methylation
0.152078084	NK	DNA methylation
0.067678271	NK	DNA methylation
0.108825365	NK	DNA methylation
0.105715174	NK	DNA methylation
0.240153934	NK	DNA methylation
0.134415826	NK	DNA methylation
0.13476842	NK	DNA methylation
0.308705624	NK	DNA methylation
0.291743424	NK	DNA methylation
0.215492732	NK	DNA methylation
0.247432204	NK	DNA methylation
0.236968179	NK	DNA methylation
0.203281337	NK	DNA methylation
0.192840684	NK	DNA methylation
0.219770063	NK	DNA methylation
0.167159061	NK	DNA methylation
0.228793392	NK	DNA methylation
0.252873962	NK	DNA methylation
0.267742749	NK	DNA methylation
0.276448735	NK	DNA methylation
0.213003847	NK	DNA methylation
0.154901937	NK	DNA methylation
0.130207208	NK	DNA methylation
0.279299925	NK	DNA methylation
0.29183499	NK	DNA methylation
0.234199206	NK	DNA methylation
0.221944924	NK	DNA methylation
0.242294639	NK	DNA methylation
0.236186736	NK	DNA methylation
0.098110212	NK	DNA methylation
0.095679623	NK	DNA methylation
0.095307469	NK	DNA methylation
0.083257347	NK	DNA methylation
0.186825191	NK	DNA methylation
0.279078669	NK	DNA methylation
0.304622681	NK	DNA methylation
0.280896062	NK	DNA methylation
0.462991209	NK	DNA methylation
0.271871371	NK	DNA methylation
0.181916743	NK	DNA methylation
0.170954511	NK	DNA methylation
0.319839522	NK	DNA methylation
0.244599325	NK	DNA methylation
0.221627441	NK	DNA methylation
0.342212638	NK	DNA methylation
0.215258518	NK	DNA methylation
0.080576607	NK	DNA methylation
0.143378255	NK	DNA methylation
0.10742705	NK	DNA methylation
0.206158281	NK	DNA methylation
0.250148819	NK	DNA methylation
0.278345178	NK	DNA methylation
0.235440048	NK	DNA methylation
0.139090828	NK	RNAseq
0.10540483	NK	RNAseq
0.146516982	NK	RNAseq
0.211079483	NK	RNAseq
0.212999958	NK	RNAseq
0.088075975	NK	RNAseq
0.184052792	NK	RNAseq
0.10459541	NK	RNAseq
0.096610264	NK	RNAseq
0.263944578	NK	RNAseq
0.120909091	NK	RNAseq
0.16337661	NK	RNAseq
0.096566524	NK	RNAseq
0.121495676	NK	RNAseq
0.130241116	NK	RNAseq
0.101962709	NK	RNAseq
0.120991467	NK	RNAseq
0.098476196	NK	RNAseq
0.232165632	NK	RNAseq
0.12438039	NK	RNAseq
0.044981074	NK	RNAseq
0.073348951	NK	RNAseq
0.140286741	NK	RNAseq
0.184215309	NK	RNAseq
0.180214935	NK	RNAseq
0.202020715	NK	RNAseq
0.133016371	NK	RNAseq
0.131631197	NK	RNAseq
0.140018759	NK	RNAseq
0.195951249	NK	RNAseq
0.090706352	NK	RNAseq
0.121720701	NK	RNAseq
0.170417494	NK	RNAseq
0.136160734	NK	RNAseq
0.081253978	NK	RNAseq
0.089028354	NK	RNAseq
0.09410857	NK	RNAseq
0.091590771	NK	RNAseq
0.119375356	NK	RNAseq
0.150859276	NK	RNAseq
0.141057631	NK	RNAseq
0.111651975	NK	RNAseq
0.271924826	NK	RNAseq
0.177625176	NK	RNAseq
0.07463115	NK	RNAseq
0.08235409	NK	RNAseq
0.181751021	NK	RNAseq
0.182957611	NK	RNAseq
0.271478106	NK	RNAseq
0.315813357	NK	RNAseq
0.170055773	NK	RNAseq
0.060616852	NK	RNAseq
0.182637035	NK	RNAseq
0.117942702	NK	RNAseq
0.287271414	NK	RNAseq
0.309787462	NK	RNAseq
0.159247069	NK	RNAseq
0.13498893	NK	RNAseq
0.036139075	B-cell	DNA methylation
0.091602209	B-cell	DNA methylation
0.113970068	B-cell	DNA methylation
0.08018554	B-cell	DNA methylation
0.152165919	B-cell	DNA methylation
0.142800514	B-cell	DNA methylation
0.139638043	B-cell	DNA methylation
0.183723606	B-cell	DNA methylation
0.147015334	B-cell	DNA methylation
0.10795718	B-cell	DNA methylation
0.11149574	B-cell	DNA methylation
0.085770308	B-cell	DNA methylation
0.060051968	B-cell	DNA methylation
0.11995705	B-cell	DNA methylation
0.072726377	B-cell	DNA methylation
0.066344006	B-cell	DNA methylation
0.083166091	B-cell	DNA methylation
0.082152161	B-cell	DNA methylation
0.0838978	B-cell	DNA methylation
0.082355113	B-cell	DNA methylation
0.120176379	B-cell	DNA methylation
0.080177946	B-cell	DNA methylation
0.086244963	B-cell	DNA methylation
0.088145852	B-cell	DNA methylation
0.085066709	B-cell	DNA methylation
0.092149797	B-cell	DNA methylation
0.079552413	B-cell	DNA methylation
0.063895315	B-cell	DNA methylation
0.045494657	B-cell	DNA methylation
0.057018052	B-cell	DNA methylation
0.081249887	B-cell	DNA methylation
0.098585304	B-cell	DNA methylation
0.076796807	B-cell	DNA methylation
0.059787697	B-cell	DNA methylation
0.150314519	B-cell	DNA methylation
0.132074814	B-cell	DNA methylation
0.071762321	B-cell	DNA methylation
0.072275126	B-cell	DNA methylation
0.078542753	B-cell	DNA methylation
0.05258014	B-cell	DNA methylation
0.058627163	B-cell	DNA methylation
0.068088459	B-cell	DNA methylation
0.086960683	B-cell	DNA methylation
0.097240745	B-cell	DNA methylation
0.058566311	B-cell	DNA methylation
0.064200218	B-cell	DNA methylation
0.051970996	B-cell	DNA methylation
0.092844244	B-cell	DNA methylation
0.140756297	B-cell	DNA methylation
0.081734109	B-cell	DNA methylation
0.135272877	B-cell	DNA methylation
0.123230378	B-cell	DNA methylation
0.079756216	B-cell	DNA methylation
0.084976078	B-cell	DNA methylation
0.082842099	B-cell	DNA methylation
0.098429956	B-cell	DNA methylation
0.083095434	B-cell	DNA methylation
0.097740739	B-cell	DNA methylation
0.006631851	B-cell	RNAseq
0.013458858	B-cell	RNAseq
0.023057321	B-cell	RNAseq
0.021323991	B-cell	RNAseq
0.029955729	B-cell	RNAseq
0.067752357	B-cell	RNAseq
0.006947122	B-cell	RNAseq
0.006263383	B-cell	RNAseq
0.055146032	B-cell	RNAseq
0.062456998	B-cell	RNAseq
0.034545455	B-cell	RNAseq
0.028891231	B-cell	RNAseq
0.013806403	B-cell	RNAseq
0.019905574	B-cell	RNAseq
0.017185077	B-cell	RNAseq
0.019691366	B-cell	RNAseq
0.021184556	B-cell	RNAseq
0.02114661	B-cell	RNAseq
0.046204016	B-cell	RNAseq
0.01662714	B-cell	RNAseq
0.010925592	B-cell	RNAseq
0.014837126	B-cell	RNAseq
0.021929179	B-cell	RNAseq
0.022034244	B-cell	RNAseq
0.030008267	B-cell	RNAseq
0.052233522	B-cell	RNAseq
0.035766125	B-cell	RNAseq
0.052262733	B-cell	RNAseq
0.023201189	B-cell	RNAseq
0.020987769	B-cell	RNAseq
0.032488513	B-cell	RNAseq
0.023971818	B-cell	RNAseq
0.026040836	B-cell	RNAseq
0.025940515	B-cell	RNAseq
0.041706183	B-cell	RNAseq
0.051902981	B-cell	RNAseq
0.021767721	B-cell	RNAseq
0.020658203	B-cell	RNAseq
0.017134991	B-cell	RNAseq
0.012130952	B-cell	RNAseq
0.017882821	B-cell	RNAseq
0.024421102	B-cell	RNAseq
0.029769857	B-cell	RNAseq
0.050043257	B-cell	RNAseq
0.009158179	B-cell	RNAseq
0.0158849	B-cell	RNAseq
0.012431639	B-cell	RNAseq
0.026080302	B-cell	RNAseq
0.040806644	B-cell	RNAseq
0.027601474	B-cell	RNAseq
0.057746905	B-cell	RNAseq
0.028944547	B-cell	RNAseq
0.024733474	B-cell	RNAseq
0.01236354	B-cell	RNAseq
0.019747858	B-cell	RNAseq
0.021074659	B-cell	RNAseq
0.042493435	B-cell	RNAseq
0.039272011	B-cell	RNAseq
0.159371893	Monocyte	DNA methylation
0.187363075	Monocyte	DNA methylation
0.156932522	Monocyte	DNA methylation
0.161088378	Monocyte	DNA methylation
0.150430238	Monocyte	DNA methylation
0.080341394	Monocyte	DNA methylation
0.20058827	Monocyte	DNA methylation
0.200017074	Monocyte	DNA methylation
0.101407181	Monocyte	DNA methylation
0.203443029	Monocyte	DNA methylation
0.195909591	Monocyte	DNA methylation
0.153069102	Monocyte	DNA methylation
0.151334517	Monocyte	DNA methylation
0.103119495	Monocyte	DNA methylation
0.186484633	Monocyte	DNA methylation
0.20792803	Monocyte	DNA methylation
0.154651174	Monocyte	DNA methylation
0.214981031	Monocyte	DNA methylation
0.236634532	Monocyte	DNA methylation
0.194625451	Monocyte	DNA methylation
0.159885142	Monocyte	DNA methylation
0.224718877	Monocyte	DNA methylation
0.212766822	Monocyte	DNA methylation
0.193658649	Monocyte	DNA methylation
0.328357296	Monocyte	DNA methylation
0.128781547	Monocyte	DNA methylation
0.092393138	Monocyte	DNA methylation
0.119071542	Monocyte	DNA methylation
0.168962831	Monocyte	DNA methylation
0.167338464	Monocyte	DNA methylation
0.192433144	Monocyte	DNA methylation
0.18910647	Monocyte	DNA methylation
0.247029236	Monocyte	DNA methylation
0.243393194	Monocyte	DNA methylation
0.204309568	Monocyte	DNA methylation
0.218134524	Monocyte	DNA methylation
0.254918995	Monocyte	DNA methylation
0.261588769	Monocyte	DNA methylation
0.153208508	Monocyte	DNA methylation
0.129389785	Monocyte	DNA methylation
0.181756672	Monocyte	DNA methylation
0.164093738	Monocyte	DNA methylation
0.189821801	Monocyte	DNA methylation
0.277372392	Monocyte	DNA methylation
0.353412625	Monocyte	DNA methylation
0.339302087	Monocyte	DNA methylation
0.277901007	Monocyte	DNA methylation
0.18000852	Monocyte	DNA methylation
0.064779273	Monocyte	DNA methylation
0.079483199	Monocyte	DNA methylation
0.192559154	Monocyte	DNA methylation
0.414682209	Monocyte	DNA methylation
0.241294107	Monocyte	DNA methylation
0.219134369	Monocyte	DNA methylation
0.132992709	Monocyte	DNA methylation
0.099438748	Monocyte	DNA methylation
0.164288102	Monocyte	DNA methylation
0.136415547	Monocyte	DNA methylation
0.441047743	Monocyte	RNAseq
0.37461632	Monocyte	RNAseq
0.341507497	Monocyte	RNAseq
0.309291293	Monocyte	RNAseq
0.414862664	Monocyte	RNAseq
0.289467088	Monocyte	RNAseq
0.486266842	Monocyte	RNAseq
0.588696291	Monocyte	RNAseq
0.328251522	Monocyte	RNAseq
0.393247764	Monocyte	RNAseq
0.453636364	Monocyte	RNAseq
0.311106306	Monocyte	RNAseq
0.332908015	Monocyte	RNAseq
0.317061084	Monocyte	RNAseq
0.457925385	Monocyte	RNAseq
0.438001414	Monocyte	RNAseq
0.353858606	Monocyte	RNAseq
0.427272752	Monocyte	RNAseq
0.332974393	Monocyte	RNAseq
0.438863153	Monocyte	RNAseq
0.393230773	Monocyte	RNAseq
0.429495761	Monocyte	RNAseq
0.430027474	Monocyte	RNAseq
0.384126092	Monocyte	RNAseq
0.553320474	Monocyte	RNAseq
0.265469432	Monocyte	RNAseq
0.254506154	Monocyte	RNAseq
0.242181793	Monocyte	RNAseq
0.369262523	Monocyte	RNAseq
0.351840143	Monocyte	RNAseq
0.48230757	Monocyte	RNAseq
0.39237026	Monocyte	RNAseq
0.532699581	Monocyte	RNAseq
0.489828764	Monocyte	RNAseq
0.507397131	Monocyte	RNAseq
0.501279096	Monocyte	RNAseq
0.564066893	Monocyte	RNAseq
0.474804384	Monocyte	RNAseq
0.330833492	Monocyte	RNAseq
0.340599808	Monocyte	RNAseq
0.408190655	Monocyte	RNAseq
0.390940059	Monocyte	RNAseq
0.339078435	Monocyte	RNAseq
0.500973289	Monocyte	RNAseq
0.595840598	Monocyte	RNAseq
0.545783015	Monocyte	RNAseq
0.566370177	Monocyte	RNAseq
0.487747628	Monocyte	RNAseq
0.354707963	Monocyte	RNAseq
0.320657873	Monocyte	RNAseq
0.515470752	Monocyte	RNAseq
0.749944119	Monocyte	RNAseq
0.549689212	Monocyte	RNAseq
0.566911254	Monocyte	RNAseq
0.337065126	Monocyte	RNAseq
0.325367949	Monocyte	RNAseq
0.270588409	Monocyte	RNAseq
0.328155836	Monocyte	RNAseq
0.049657542	Granulocyte	DNA methylation
0.073029486	Granulocyte	DNA methylation
0.036374759	Granulocyte	DNA methylation
0.007514627	Granulocyte	DNA methylation
0.098447649	Granulocyte	DNA methylation
0.040637285	Granulocyte	DNA methylation
0.141363493	Granulocyte	DNA methylation
0.164604508	Granulocyte	DNA methylation
0.133971021	Granulocyte	DNA methylation
0.007164175	Granulocyte	DNA methylation
-8.46E-19	Granulocyte	DNA methylation
0.010292327	Granulocyte	DNA methylation
0	Granulocyte	DNA methylation
0.107503374	Granulocyte	DNA methylation
0.036522564	Granulocyte	DNA methylation
0	Granulocyte	DNA methylation
0.006765104	Granulocyte	DNA methylation
0	Granulocyte	DNA methylation
0	Granulocyte	DNA methylation
0	Granulocyte	DNA methylation
0.040809822	Granulocyte	DNA methylation
0	Granulocyte	DNA methylation
0	Granulocyte	DNA methylation
0	Granulocyte	DNA methylation
0	Granulocyte	DNA methylation
0	Granulocyte	DNA methylation
0.008010609	Granulocyte	DNA methylation
0	Granulocyte	DNA methylation
0	Granulocyte	DNA methylation
0	Granulocyte	DNA methylation
0.008116767	Granulocyte	DNA methylation
0.005560923	Granulocyte	DNA methylation
0	Granulocyte	DNA methylation
0	Granulocyte	DNA methylation
0.004575067	Granulocyte	DNA methylation
0.002021114	Granulocyte	DNA methylation
0.000864406	Granulocyte	DNA methylation
0	Granulocyte	DNA methylation
0.040384927	Granulocyte	DNA methylation
0	Granulocyte	DNA methylation
0	Granulocyte	DNA methylation
0	Granulocyte	DNA methylation
0	Granulocyte	DNA methylation
0	Granulocyte	DNA methylation
0	Granulocyte	DNA methylation
1.69E-18	Granulocyte	DNA methylation
0	Granulocyte	DNA methylation
0.023325329	Granulocyte	DNA methylation
0.14222455	Granulocyte	DNA methylation
0.020039808	Granulocyte	DNA methylation
0.011050355	Granulocyte	DNA methylation
0.030829666	Granulocyte	DNA methylation
0.004919364	Granulocyte	DNA methylation
0.024326804	Granulocyte	DNA methylation
0.050136756	Granulocyte	DNA methylation
0.036362917	Granulocyte	DNA methylation
0	Granulocyte	DNA methylation
0	Granulocyte	DNA methylation
0.015244355	Granulocyte	RNAseq
0.017606383	Granulocyte	RNAseq
0.015478971	Granulocyte	RNAseq
0.036484928	Granulocyte	RNAseq
0.021324359	Granulocyte	RNAseq
0.013472491	Granulocyte	RNAseq
0.006937618	Granulocyte	RNAseq
0.005306906	Granulocyte	RNAseq
0.00929804	Granulocyte	RNAseq
0.041021139	Granulocyte	RNAseq
0.024242424	Granulocyte	RNAseq
0.025116151	Granulocyte	RNAseq
0.011248695	Granulocyte	RNAseq
0.018786535	Granulocyte	RNAseq
0.00324116	Granulocyte	RNAseq
0.011692114	Granulocyte	RNAseq
0.014751014	Granulocyte	RNAseq
0.017693161	Granulocyte	RNAseq
0.115708602	Granulocyte	RNAseq
0.017628233	Granulocyte	RNAseq
0.013918672	Granulocyte	RNAseq
0.013665774	Granulocyte	RNAseq
0.013009164	Granulocyte	RNAseq
0.011454943	Granulocyte	RNAseq
0.017938826	Granulocyte	RNAseq
0.021669006	Granulocyte	RNAseq
0.025097852	Granulocyte	RNAseq
0.034358929	Granulocyte	RNAseq
0.022198751	Granulocyte	RNAseq
0.039863406	Granulocyte	RNAseq
0.009464739	Granulocyte	RNAseq
0.023456295	Granulocyte	RNAseq
0.011187271	Granulocyte	RNAseq
0.020263749	Granulocyte	RNAseq
0.006138071	Granulocyte	RNAseq
0.0140412	Granulocyte	RNAseq
0.022328866	Granulocyte	RNAseq
0.016143893	Granulocyte	RNAseq
0.01730112	Granulocyte	RNAseq
0.011431089	Granulocyte	RNAseq
0.002300746	Granulocyte	RNAseq
0.014992361	Granulocyte	RNAseq
0.033058965	Granulocyte	RNAseq
0.021006813	Granulocyte	RNAseq
0.002175483	Granulocyte	RNAseq
0.006184695	Granulocyte	RNAseq
-0.003791928	Granulocyte	RNAseq
0.016044964	Granulocyte	RNAseq
0.014496404	Granulocyte	RNAseq
0.000490584	Granulocyte	RNAseq
0.018360259	Granulocyte	RNAseq
-0.011509625	Granulocyte	RNAseq
0.023267806	Granulocyte	RNAseq
0.026922387	Granulocyte	RNAseq
0.02276284	Granulocyte	RNAseq
0.024871074	Granulocyte	RNAseq
0.0246346	Granulocyte	RNAseq
0.019086283	Granulocyte	RNAseq

## Sheet: Figure 3B
Figure 3B: Comparing DNA methylation and RNAseq based cell type estimates. Raw data for the dotplot.
Methylation_fraction	RNAseq_fraction	Celltype
0.191884208	0.240348951	CD8T
0.200605292	0.295614198	CD8T
0.19647075	0.148510411	CD8T
0.238736061	0.145344135	CD8T
0.118304597	0.023631858	CD8T
0.081053037	0.15411555	CD8T
0.194018792	0.016432651	CD8T
0.132445621	0.035963543	CD8T
0.195092071	0.12704529	CD8T
0.056950055	0.017200883	CD8T
0.160948963	0.134545455	CD8T
0.236819073	0.152564923	CD8T
0.281364145	0.266790396	CD8T
0.270822297	0.259244062	CD8T
0.302137144	0.121707052	CD8T
0.225180339	0.120660742	CD8T
0.210095672	0.24225917	CD8T
0.186843846	0.237373751	CD8T
0.209302714	0.067511322	CD8T
0.23285479	0.19102371	CD8T
0.185878273	0.29393293	CD8T
0.171373831	0.19338465	CD8T
0.09979539	0.098617412	CD8T
0.11894117	0.096926441	CD8T
0.073849958	0.039680353	CD8T
0.136564447	0.123090511	CD8T
0.146198501	0.184020959	CD8T
0.170269456	0.154182538	CD8T
0.201070942	0.107500007	CD8T
0.166927636	0.151255832	CD8T
0.157867398	0.153262457	CD8T
0.149938262	0.186447474	CD8T
0.042769541	0.015621604	CD8T
0.039190738	0.015015584	CD8T
0.056948522	0.019873264	CD8T
0.061511992	0.0390186	CD8T
0.068487176	0.040244565	CD8T
0.1027729	0.079632332	CD8T
0.168306939	0.16873932	CD8T
0.138766659	0.158894735	CD8T
0.254550362	0.101342376	CD8T
0.221703725	0.132843709	CD8T
0.014548348	0.136435326	CD8T
0.03116994	0.059749108	CD8T
0.030012214	0.07822674	CD8T
0.038639672	0.071482048	CD8T
1.36E-19	0.045797335	CD8T
0	-0.045948405	CD8T
0.044673368	0.032389944	CD8T
0	-0.019623354	CD8T
0.054099184	0.025940711	CD8T
0.049541487	-0.015908135	CD8T
0	-0.009627182	CD8T
0	-0.00657334	CD8T
0.134360724	0.059971328	CD8T
0.073305161	0.025511909	CD8T
0.19914264	0.275879096	CD8T
0.219256364	0.203510213	CD8T
0.209480527	0.157636272	CD4T
0.213413687	0.193299412	CD4T
0.290345008	0.324928818	CD4T
0.291051602	0.27647617	CD4T
0.347971977	0.297225432	CD4T
0.503089687	0.387116539	CD4T
0.256713132	0.299362975	CD4T
0.210383826	0.259174468	CD4T
0.316799219	0.383648852	CD4T
0.384331627	0.222128639	CD4T
0.39722988	0.232121212	CD4T
0.37928077	0.318944779	CD4T
0.198543746	0.278679968	CD4T
0.10685436	0.263507069	CD4T
0.18663655	0.26970021	CD4T
0.253115421	0.307991656	CD4T
0.308353782	0.246955186	CD4T
0.312741625	0.198037529	CD4T
0.27732427	0.205436036	CD4T
0.270394584	0.211477374	CD4T
0.326091324	0.24301096	CD4T
0.294935955	0.275267738	CD4T
0.348318863	0.296130031	CD4T
0.331511581	0.301242971	CD4T
0.236277301	0.178837145	CD4T
0.429500361	0.335516815	CD4T
0.518943401	0.367592539	CD4T
0.516556478	0.385382809	CD4T
0.305171646	0.337818771	CD4T
0.316880857	0.2401016	CD4T
0.326133598	0.231770369	CD4T
0.334864117	0.252033452	CD4T
0.391109777	0.244033214	CD4T
0.421441635	0.312790654	CD4T
0.485742111	0.343631374	CD4T
0.490577933	0.304729769	CD4T
0.508659634	0.257483385	CD4T
0.480105858	0.317170416	CD4T
0.372731682	0.346615721	CD4T
0.400184746	0.326084139	CD4T
0.200443122	0.329225772	CD4T
0.265218015	0.325150793	CD4T
0.245677959	0.189732591	CD4T
0.322345552	0.190602358	CD4T
0.376092107	0.239967851	CD4T
0.386903512	0.278311253	CD4T
0.350288475	0.197441756	CD4T
0.459222582	0.3331179	CD4T
0.385939072	0.286120938	CD4T
0.476530245	0.355060066	CD4T
0.391759912	0.212425601	CD4T
0.301139653	0.187912242	CD4T
0.530652059	0.229299654	CD4T
0.564135698	0.282433457	CD4T
0.39350943	0.273181435	CD4T
0.442314399	0.293386949	CD4T
0.275128646	0.22715739	CD4T
0.311147302	0.274986727	CD4T
0.353466755	0.139090828	NK
0.23398625	0.10540483	NK
0.205906893	0.146516982	NK
0.221423792	0.211079483	NK
0.13267962	0.212999958	NK
0.152078084	0.088075975	NK
0.067678271	0.184052792	NK
0.108825365	0.10459541	NK
0.105715174	0.096610264	NK
0.240153934	0.263944578	NK
0.134415826	0.120909091	NK
0.13476842	0.16337661	NK
0.308705624	0.096566524	NK
0.291743424	0.121495676	NK
0.215492732	0.130241116	NK
0.247432204	0.101962709	NK
0.236968179	0.120991467	NK
0.203281337	0.098476196	NK
0.192840684	0.232165632	NK
0.219770063	0.12438039	NK
0.167159061	0.044981074	NK
0.228793392	0.073348951	NK
0.252873962	0.140286741	NK
0.267742749	0.184215309	NK
0.276448735	0.180214935	NK
0.213003847	0.202020715	NK
0.154901937	0.133016371	NK
0.130207208	0.131631197	NK
0.279299925	0.140018759	NK
0.29183499	0.195951249	NK
0.234199206	0.090706352	NK
0.221944924	0.121720701	NK
0.242294639	0.170417494	NK
0.236186736	0.136160734	NK
0.098110212	0.081253978	NK
0.095679623	0.089028354	NK
0.095307469	0.09410857	NK
0.083257347	0.091590771	NK
0.186825191	0.119375356	NK
0.279078669	0.150859276	NK
0.304622681	0.141057631	NK
0.280896062	0.111651975	NK
0.462991209	0.271924826	NK
0.271871371	0.177625176	NK
0.181916743	0.07463115	NK
0.170954511	0.08235409	NK
0.319839522	0.181751021	NK
0.244599325	0.182957611	NK
0.221627441	0.271478106	NK
0.342212638	0.315813357	NK
0.215258518	0.170055773	NK
0.080576607	0.060616852	NK
0.143378255	0.182637035	NK
0.10742705	0.117942702	NK
0.206158281	0.287271414	NK
0.250148819	0.309787462	NK
0.278345178	0.159247069	NK
0.235440048	0.13498893	NK
0.036139075	0.006631851	B-cell
0.091602209	0.013458858	B-cell
0.113970068	0.023057321	B-cell
0.08018554	0.021323991	B-cell
0.152165919	0.029955729	B-cell
0.142800514	0.067752357	B-cell
0.139638043	0.006947122	B-cell
0.183723606	0.006263383	B-cell
0.147015334	0.055146032	B-cell
0.10795718	0.062456998	B-cell
0.11149574	0.034545455	B-cell
0.085770308	0.028891231	B-cell
0.060051968	0.013806403	B-cell
0.11995705	0.019905574	B-cell
0.072726377	0.017185077	B-cell
0.066344006	0.019691366	B-cell
0.083166091	0.021184556	B-cell
0.082152161	0.02114661	B-cell
0.0838978	0.046204016	B-cell
0.082355113	0.01662714	B-cell
0.120176379	0.010925592	B-cell
0.080177946	0.014837126	B-cell
0.086244963	0.021929179	B-cell
0.088145852	0.022034244	B-cell
0.085066709	0.030008267	B-cell
0.092149797	0.052233522	B-cell
0.079552413	0.035766125	B-cell
0.063895315	0.052262733	B-cell
0.045494657	0.023201189	B-cell
0.057018052	0.020987769	B-cell
0.081249887	0.032488513	B-cell
0.098585304	0.023971818	B-cell
0.076796807	0.026040836	B-cell
0.059787697	0.025940515	B-cell
0.150314519	0.041706183	B-cell
0.132074814	0.051902981	B-cell
0.071762321	0.021767721	B-cell
0.072275126	0.020658203	B-cell
0.078542753	0.017134991	B-cell
0.05258014	0.012130952	B-cell
0.058627163	0.017882821	B-cell
0.068088459	0.024421102	B-cell
0.086960683	0.029769857	B-cell
0.097240745	0.050043257	B-cell
0.058566311	0.009158179	B-cell
0.064200218	0.0158849	B-cell
0.051970996	0.012431639	B-cell
0.092844244	0.026080302	B-cell
0.140756297	0.040806644	B-cell
0.081734109	0.027601474	B-cell
0.135272877	0.057746905	B-cell
0.123230378	0.028944547	B-cell
0.079756216	0.024733474	B-cell
0.084976078	0.01236354	B-cell
0.082842099	0.019747858	B-cell
0.098429956	0.021074659	B-cell
0.083095434	0.042493435	B-cell
0.097740739	0.039272011	B-cell
0.159371893	0.441047743	Monocyte
0.187363075	0.37461632	Monocyte
0.156932522	0.341507497	Monocyte
0.161088378	0.309291293	Monocyte
0.150430238	0.414862664	Monocyte
0.080341394	0.289467088	Monocyte
0.20058827	0.486266842	Monocyte
0.200017074	0.588696291	Monocyte
0.101407181	0.328251522	Monocyte
0.203443029	0.393247764	Monocyte
0.195909591	0.453636364	Monocyte
0.153069102	0.311106306	Monocyte
0.151334517	0.332908015	Monocyte
0.103119495	0.317061084	Monocyte
0.186484633	0.457925385	Monocyte
0.20792803	0.438001414	Monocyte
0.154651174	0.353858606	Monocyte
0.214981031	0.427272752	Monocyte
0.236634532	0.332974393	Monocyte
0.194625451	0.438863153	Monocyte
0.159885142	0.393230773	Monocyte
0.224718877	0.429495761	Monocyte
0.212766822	0.430027474	Monocyte
0.193658649	0.384126092	Monocyte
0.328357296	0.553320474	Monocyte
0.128781547	0.265469432	Monocyte
0.092393138	0.254506154	Monocyte
0.119071542	0.242181793	Monocyte
0.168962831	0.369262523	Monocyte
0.167338464	0.351840143	Monocyte
0.192433144	0.48230757	Monocyte
0.18910647	0.39237026	Monocyte
0.247029236	0.532699581	Monocyte
0.243393194	0.489828764	Monocyte
0.204309568	0.507397131	Monocyte
0.218134524	0.501279096	Monocyte
0.254918995	0.564066893	Monocyte
0.261588769	0.474804384	Monocyte
0.153208508	0.330833492	Monocyte
0.129389785	0.340599808	Monocyte
0.181756672	0.408190655	Monocyte
0.164093738	0.390940059	Monocyte
0.189821801	0.339078435	Monocyte
0.277372392	0.500973289	Monocyte
0.353412625	0.595840598	Monocyte
0.339302087	0.545783015	Monocyte
0.277901007	0.566370177	Monocyte
0.18000852	0.487747628	Monocyte
0.064779273	0.354707963	Monocyte
0.079483199	0.320657873	Monocyte
0.192559154	0.515470752	Monocyte
0.414682209	0.749944119	Monocyte
0.241294107	0.549689212	Monocyte
0.219134369	0.566911254	Monocyte
0.132992709	0.337065126	Monocyte
0.099438748	0.325367949	Monocyte
0.164288102	0.270588409	Monocyte
0.136415547	0.328155836	Monocyte
0.049657542	0.015244355	Granulocyte
0.073029486	0.017606383	Granulocyte
0.036374759	0.015478971	Granulocyte
0.007514627	0.036484928	Granulocyte
0.098447649	0.021324359	Granulocyte
0.040637285	0.013472491	Granulocyte
0.141363493	0.006937618	Granulocyte
0.164604508	0.005306906	Granulocyte
0.133971021	0.00929804	Granulocyte
0.007164175	0.041021139	Granulocyte
-8.46E-19	0.024242424	Granulocyte
0.010292327	0.025116151	Granulocyte
0	0.011248695	Granulocyte
0.107503374	0.018786535	Granulocyte
0.036522564	0.00324116	Granulocyte
0	0.011692114	Granulocyte
0.006765104	0.014751014	Granulocyte
0	0.017693161	Granulocyte
0	0.115708602	Granulocyte
0	0.017628233	Granulocyte
0.040809822	0.013918672	Granulocyte
0	0.013665774	Granulocyte
0	0.013009164	Granulocyte
0	0.011454943	Granulocyte
0	0.017938826	Granulocyte
0	0.021669006	Granulocyte
0.008010609	0.025097852	Granulocyte
0	0.034358929	Granulocyte
0	0.022198751	Granulocyte
0	0.039863406	Granulocyte
0.008116767	0.009464739	Granulocyte
0.005560923	0.023456295	Granulocyte
0	0.011187271	Granulocyte
0	0.020263749	Granulocyte
0.004575067	0.006138071	Granulocyte
0.002021114	0.0140412	Granulocyte
0.000864406	0.022328866	Granulocyte
0	0.016143893	Granulocyte
0.040384927	0.01730112	Granulocyte
0	0.011431089	Granulocyte
0	0.002300746	Granulocyte
0	0.014992361	Granulocyte
0	0.033058965	Granulocyte
0	0.021006813	Granulocyte
0	0.002175483	Granulocyte
1.69E-18	0.006184695	Granulocyte
0	-0.003791928	Granulocyte
0.023325329	0.016044964	Granulocyte
0.14222455	0.014496404	Granulocyte
0.020039808	0.000490584	Granulocyte
0.011050355	0.018360259	Granulocyte
0.030829666	-0.011509625	Granulocyte
0.004919364	0.023267806	Granulocyte
0.024326804	0.026922387	Granulocyte
0.050136756	0.02276284	Granulocyte
0.036362917	0.024871074	Granulocyte
0	0.0246346	Granulocyte
0	0.019086283	Granulocyte

## Sheet: Figure 6
Figure 6. Impact of MTHFR genotype on methylation-relevant key metabolites in response to NR in PBMCs.
ID	MTHFR	Visit	Methylnicotinamide	Adenosine	Homocysteine	Nicotinamide	Nicotinamide_N_oxide	SAH	SAM
ID_02	C677T/A1298C Heterozygous	Baseline	0.08058	3.76688	1.21883	112.431	Not detected	2.03218	1.18494
ID_05	C677T/A1298C Heterozygous	Baseline	0.14135	6.93377	0.94586	131.534	Not detected	2.31333	0.6991
ID_10	C677T/A1298C Heterozygous	Baseline	0.09302	5.09052	1.53762	160.824	Not detected	2.99672	0.64775
ID_13	C677T/A1298C Heterozygous	Baseline	0.16244	4.08999	0.88025	108.221	Not detected	1.80395	0.3793
ID_15	C677T/A1298C Heterozygous	Baseline	0.12583	8.49556	0.31512	100.277	Not detected	1.6612	0.35189
ID_20	C677T/A1298C Heterozygous	Baseline	0.10972	5.51954	1.25903	116.54	Not detected	1.45854	0.53959
ID_22	C677T/A1298C Heterozygous	Baseline	0.09472	3.50437	1.24232	107.608	Not detected	1.54592	0.70293
ID_28	C677T/A1298C Heterozygous	Baseline	0.08738	3.49929	0.94487	102.605	Not detected	1.42653	0.40508
ID_31	C677T/A1298C Heterozygous	Baseline	0.06817	3.74432	0.87171	102.438	Not detected	1.47554	0.33961
ID_06	Wild_type	Baseline	0.22552	2.05584	1.38231	135.384	Not detected	2.00275	0.56908
ID_11	Wild_type	Baseline	0.10376	6.02625	0.92732	120.324	Not detected	1.70617	0.65368
ID_19	Wild_type	Baseline	0.1717	6.57985	1.28002	122.112	Not detected	3.82	0.7876
ID_24	Wild_type	Baseline	0.10598	5.80404	0.59376	122.273	Not detected	2.97246	0.52488
ID_30	Wild_type	Baseline	0.05852	4.96052	0.71423	80.161	Not detected	1.0974	0.27364
ID_02	C677T/A1298C Heterozygous	Day_30	1.97102	3.1316	1.16314	156.929	Not detected	2.1906	1.19284
ID_05	C677T/A1298C Heterozygous	Day_30	1.59464	3.91484	0.82722	127.55	Not detected	1.88947	0.52304
ID_10	C677T/A1298C Heterozygous	Day_30	1.30634	6.08192	1.55396	112.891	Not detected	2.92916	0.52666
ID_13	C677T/A1298C Heterozygous	Day_30	2.19565	7.61403	1.56507	160.525	Not detected	3.36176	0.4029
ID_15	C677T/A1298C Heterozygous	Day_30	0.7297	3.90902	1.16234	96.1415	Not detected	2.55278	0.4688
ID_20	C677T/A1298C Heterozygous	Day_30	1.66903	7.14578	1.19521	120.964	Not detected	3.68328	0.87485
ID_22	C677T/A1298C Heterozygous	Day_30	0.61809	3.14017	1.4349	107.369	Not detected	2.16334	1.35169
ID_28	C677T/A1298C Heterozygous	Day_30	1.61133	4.15947	0.95929	113.598	Not detected	1.396	0.37275
ID_31	C677T/A1298C Heterozygous	Day_30	0.84574	5.55095	1.03992	111.529	Not detected	1.69902	0.3388
ID_06	Wild_type	Day_30	0.66872	3.24193	1.28324	122.373	Not detected	2.28757	0.56052
ID_11	Wild_type	Day_30	0.76693	6.04514	1.60839	121.117	Not detected	2.6122	0.44995
ID_19	Wild_type	Day_30	0.7036	5.71887	1.22203	94.2359	Not detected	1.73587	0.35378
ID_24	Wild_type	Day_30	1.87145	3.63356	0.8056	121.394	Not detected	1.7409	0.31215
ID_30	Wild_type	Day_30	0.68995	2.68848	0.78654	89.9925	Not detected	1.16616	0.33886

## Sheet: Figure 7
Figure 7. Impact of MTHFR genotype on methylation-relevant key metabolites in response to NR in muscle.
ID	MTHFR	Visit	Methylnicotinamide	Adenosine	Homocysteine	Nicotinamide	Nicotinamide_N_oxide	SAH	SAM
ID_02	C677T/A1298C Heterozygous	Baseline	1.62765	0.7651	2.0243	319.95	0.00388	1.58	6.1003
ID_05	C677T/A1298C Heterozygous	Baseline	3.37763	0.8784	2.4888	308.002	0.0056	1.9785	4.861
ID_13	C677T/A1298C Heterozygous	Baseline	2.39623	0.7123	1.9828	375.964	0.00581	2.0102	7.4034
ID_15	C677T/A1298C Heterozygous	Baseline	1.73736	0.7621	1.761	408.587	0.01469	1.7652	10.5971
ID_20	C677T/A1298C Heterozygous	Baseline	1.71232	0.8246	2.1111	403.539	0.00454	2.0906	6.9913
ID_22	C677T/A1298C Heterozygous	Baseline	2.35718	1.1188	1.0859	358.14	0.00537	2.2125	8.8553
ID_28	C677T/A1298C Heterozygous	Baseline	2.44359	0.9617	1.0356	369.612	0.01099	1.9149	4.5837
ID_31	C677T/A1298C Heterozygous	Baseline	1.45967	0.9774	1.1549	407.222	0.00762	1.9536	7.2102
ID_06	Wild_type	Baseline	2.57399	0.8947	2.3054	327.935	0.00753	1.7153	3.5674
ID_11	Wild_type	Baseline	1.32984	0.7636	1.7774	274.082	0.01218	1.5241	3.1771
ID_19	Wild_type	Baseline	1.67464	0.8727	2.9165	451.289	0.01913	2.307	11.9275
ID_24	Wild_type	Baseline	2.42198	0.6584	0.4412	359.77	0.00576	2.3741	10.2082
ID_30	Wild_type	Baseline	1.16789	0.8186	1.2957	384.259	0.00714	2.0521	11.5405
ID_02	C677T/A1298C Heterozygous	Day_30	6.69589	0.8169	2.1423	379.427	0.03688	1.9288	6.6813
ID_05	C677T/A1298C Heterozygous	Day_30	3.61556	0.8063	2.3348	280.328	0.05246	1.5325	4.7387
ID_13	C677T/A1298C Heterozygous	Day_30	6.14448	0.7449	2.2978	318.299	0.06252	1.7287	6.9585
ID_15	C677T/A1298C Heterozygous	Day_30	3.40521	0.7895	1.7993	429.783	0.0295	1.7879	8.3104
ID_20	C677T/A1298C Heterozygous	Day_30	4.46308	0.9198	2.503	356.415	0.079	1.8249	4.5991
ID_22	C677T/A1298C Heterozygous	Day_30	3.56715	0.9886	0.7824	407.953	0.03731	2.3715	9.0725
ID_28	C677T/A1298C Heterozygous	Day_30	8.6421	1.0143	1.413	313.035	0.11234	1.6906	2.065
ID_31	C677T/A1298C Heterozygous	Day_30	7.28448	1.1409	1.5915	382.369	0.05181	1.8458	3.5035
ID_06	Wild_type	Day_30	6.22341	0.9378	3.5693	363.125	0.02107	1.9916	3.6342
ID_11	Wild_type	Day_30	3.02749	0.8336	1.6906	310.574	0.09354	1.7078	4.3704
ID_19	Wild_type	Day_30	4.46172	0.85	2.9238	428.021	0.07172	2.0414	7.3784
ID_24	Wild_type	Day_30	5.78718	0.8384	1.2281	345.396	0.05008	1.9727	6.6238
ID_30	Wild_type	Day_30	2.8374	0.7717	1.3759	396.892	0.04578	1.9778	13.44
